# Supplementary material for: Impact of parasite genomic dynamics on the sensitivity of Plasmodium falciparum isolates to piperaquine and other antimalarial drugs
Source: BMC Med. 2022 Nov 18;20:448. doi: 10.1186/s12916-022-02652-2 (PMC9673313; doi:10.1186/s12916-022-02652-2)
Supplement: Supplementary file 3 — Additional file 3:. Growth inhibition and genomic end point study data. [file 12916_2022_2652_MOESM3_ESM.xlsx]

## Sheet: KDH RAW DATA
Sample ID	PPQ IC50s (ng/mL)	DHA IC50s (ng/mL)	LM (ng/mL)	CQ (ng/mL)	ARTEM (ng/mL)
KDH 10/02/0354	16.01	10.641	0.7403
KDH 10/11/521	30.0005	8.4305	13.57		0.9
KDH 10/12/535	11.43	1.89	39.68		1.2
KDH 11/10/733	5005.5	22.55	55.09		3.2
KDH 11/10/728	104.7	2.559	14.97		9.3
KDH 12/10/909	9.827	8.015	1.959
KDH 12/11/928	4.436	72.94	1.178		30.34
KDH 11/9/709	549.6		2.839		0.7
KDH 12/11/923	14.51	6.593	1.056
KDH 12/10/918	13.16	0.6358	3.112
KDH 13/07/1131			1168		2.9
KDH 13/07/1119			99.45		5.7
KDH 09/11/297			22.84
KDH 09/11/289			22.225		1.9
KDH09/10/278			13.4435		0.4
KDH 08/06/075			12.13		1.9
KDH 08/06/079			47.95
KDH 09/12/321			31.68
KDH 12/11/918			3.112
KDH 13/09/1180	6.784	0.6786	44.73	45.84	0.3
KDH 14/03/1351	10.68	10.53
KDH 14/05/1379	28.27
KDH 14/05/1396	26.6763
KDH 14/05/1397	13.65				0.3
KDH 14/05/1400	27.01	2.8865			1.8
KDH 14/05/1402	11.885				0.7
KDH 15/01/1569	4.623	19.52			14
KDH 15/04/1619	22.27	3.511		3.352	1.1
KDH 15/04/1616	27.98	0.9272		3.956	1.6
KDH 15/06/1657	9.957				1.1
KDH 15/06/1658	20.53				0.8
KDH 15/06/1659	16.48	37.63			0.5
KDH 16/07/1824	51.2		3.63	19.36	1.4
KDH 16/07/1826	25.74				0.6
KDH 16/07/1828	28.53			22.15	1.1
KDH 16/07/1832	4.27	1.86	2.67		13.1
KDH 16/07/1830	6.943	4.705		8.502	1.6
KDH 16/07/1831	27.77		2.46	21.47	0.8
KDH 16/07/1821	19.06		1.75	7.17	0.8
KDH 16/07/1823	20.17		3.17	23.17	1.5
KDH 16/07/1829	2.72	0.5	2.17	4.12	0.2
KDH 18/07/0001	1.193		34.16
KDH 18/07/0005			47.67	3.74
KDH 18/07/0010	22.75	12.995	57.09	15.425	1.1
KDH 19/02/0077	17.01	3.634	51.9
KDH 19/12/157	17.48	1.373	1.804	13.09	1.8
KDH 19/12/0156	19.63	0.954	62.69	4.205	1.3
KDH 19/07/0120	7.447	11.35		2.015
KDH 19/12/0155	20.81	2.931	1.674	1.675	2
KDH 20/1/0163	24.48		50.74	2.073	1.3
KDH 20/1/0166	76.8	0.6084	55.88	8.359	0.4
KDH 21/02/0197	18.37	1.674	53.72		19.4
KDH 21/02/0198	34.55	1.797	2.938	5.493	1.9
KDH 20/01/0163	16.68		50.74	2.073
KDH 19-12-0158		6.547		14.4
KDH 21/02/0173	36.8	0.668	15.24	4.766	0.4
KDH 21/01/0168		10.74			0.7
KDH 21/02/0167	23.3	2.584	17.59	5.245	0.8
KDH 21/02/0169		14.23
KDH 21/02/0170	52.3	1.504	271.1	2.998	0.6
KDH 20/01/0159	28.8	1.261	36.91		0.7
KDH 21/04/0218	3	1.9	117.8	21.5	8.9
KDH 21/05/0230	127.4
KDH 21/05/0220	2.5
KOM 21/05/0272	3.7
KDH 21/05/0225	7.1
KDH 21/02/0200		5.1	49.3	12.7	1.4
KDH 21/04/0205		1.1	89.8	18.9	1.1
KDH 21/04/0219		2.2	43.7	21.5	3.7
KDH 21/04/0221		4.3		7.8	11.6
KDH 21/08/0250	61.68
KDH 21/08/0254	37.85

## Sheet: KOM RAW DATA
Sample ID	PPQ IC50s (ng/mL)	DHA IC50s (ng/mL)	LM (ng/mL)	CQ (ng/mL)	ARTEM (ng/mL)
KOM 13/07/0006	10.79		25.2		0.8
KOM 13/07/0007	6.164		43.39		0.8
KOM 13/07/0010	1.141		15.41	1.367
KOM 13/07/009	22.6			3.78	1.3
KOM 13/08/0025	14.73		4.176		0.1
KOM 13/08/0034	23.24			28.3	1.5
KOM 13/09/0051	20.62		1.897		1
KOM 13/10/0073 D28/0	15.01		25.16
KOM 13/10/0089	18.62
KOM 13/11/104	17.47		22.25		2.6
KOM 13/11/116	28.67		32.99	31.3	1.1
KOM 14/03/169	15.04		1.67		1.9
KOM 14/03/189	18.04		18.24		1
KOM 14/04/215	25.46				1.2
KOM 14/04/222	19.3	14.7	13.53		3.6
KOM 14/06/270	17.12		2.256	3.901	0.8
KOM 14/09/317	15.86		2.308	23	1.4
KOM 15/03/383	4.533	0.529	2.909		0.8
KOM 15/04/398	9.753				0.5
KOM 15/05/416	1.618		3.332	3.135	3.3
KOM 15/05/417	1.453		1.37	18.01	3.5
KOM 15/05/421 D42	40.43		1.564	2.623	0.6
KOM 16/07/0609	18.1		1.6878	17.695	0.7
KOM 16/07/0610	7.665		1.4078	8.869	0.6
KOM 16/07/0616	30.54		9.4607	5.8547	0.7
KOM 16/07/0617				9.658
KOM 16/07/0611	14.33		2.3898	16.235	1.1
KOM 16/07/0620	11.45		1.468	7.8553	0.3
KOM 16/08/0627	6.6983		10.33	34.86	1.1
KOM 18/07/0004	10.098	6.32	42.975	87.29	0.9
KOM 18/07/0005	8.888	3.183	16.37	3.74	1.4
KOM 19/01/0053	19.14	0.5071	2.07	10.68
KOM 18/08/0021			47.67	3.183	0.8
KOM 19/12/155	20.81	2.931	52.1	4.99	1.7
KOM 19/12/151	16.86	2.818	2331	3.355	3.7
KOM 18/11/0039			16.37	3.8137
KOM 19/12/0150	9.09	1.283		4.221	2.3
KOM 19/12/0149	28.27	7.271	37.3	1.949	1.5
KOM 19/11/0147	10.49	4.608		6.415	3.7
KOM 20/1/0165	11.11	2.025	2.203	2.041	1.5
KOM 20/1/0166
KOM 20/1/0168	15.74	5.908		1.773	1.2
KOM 20/1/0172	18.4	6.181	221.8	61.06	1.2
KOM 20/1/0174	62.04	0.6295	46.18	10.77	0.3
KOM 18/11/0045	7.707	3.737
KOM 19/12/0165	11.11	2.025	3.203	2.041	4
KOM 20/01/0172	13.76	6.181		61.06	1.8
KOM 20/01/0174	43.11	0.6295	46.18	10.77	0.7
KOM 20/02/0178	8.32	18.7	77.85	1.984	0.6
KOM 20/02/0179	15.7	34.42		8.017	0.9
KOM 20/03/0184	30.8	2.236	79.2
KOM 21/02/0228	62.62	3.51	46.2	2.145	1.7
KOM 21/02/0237	1	1.1	26.4	13.86	6.8
KOM 21/03/0202	3
KOM 21/03/0249		0.6		12.5	1.9
KOM 21/03/0254	2.1	3.6		14.8	1.8
KOM 21/03/0256	2.6
KOM 21/03/0292	13.72
KOM 21/03/267	2.3
KOM 21/04/215			0.4951	2.487	1.2
KOM 21/05/0262	79.4
KOM 21/05/0264		1.4	20	13	2.3
KOM 21/05/0265	2.7
KOM 21/05/0266		1	26.5	15.5	2.3
KOM 21/05/0271	2.1
KOM 21/05/0272	3.7
KOM 21/05/0277	35.33
KOM 21/05/0278	2.7
KOM 21/05/0280	1.3
KOM 21/08/0327	28.31
KOM 21/08/0340	38.24
KOM 21/08/0344	24.94
KOM 21/08/0353	41.45

## Sheet: KSI RAW DATA
Sample ID	PPQ IC50s (ng/mL)	DHA IC50s (ng/mL)	LM (ng/mL)	CQ (ng/mL)	ARTEM (ng/mL)
KSI 9/06/0001	504	0.8341
KSI 10/09/096	11.58	0.7373	9.311	13.47	0.8
KSI 10/09/099	33.79	0.2241	60.39	14.64
KSI 10/09/106	201.2		42.52	25.64	11.6
KSI 10/11/118	15.66		0.8673	11.39	0.1
KSI 10/9/111	284.2	12.75	6.812		1.6
KSI 11/04/154				7.075
KSI 11/05/164			2.474	7.09
KSI 11/08/193				3.594
KSI 11/07/182			3.46	21.05
KSI 12/7/274			6.595
KSI 12/01/224	19.3	0.3689	2.164	3.906	0.6
KSI 12/06/270	17.52	0.5129	2.887	4.304	0.7
KSI 12/08/285	19.57	0.3714	2.347	5.841	0.6
KSI 12/12/304	24.4	0.1113	0.4631	37.03	0.5
KSI 12/12/305		0.1687	0.1835		0.5
KSI 13/1/307	41.01	0.8093	8.5	7.198	0.9
KSI 13/3/323	28.72		6.62	3.953
KSI 13/04/334	19.49	1.29	23.99		1.4
KSI 13/05/346	50.21	5.7	29.93	15.94	0.6
KSI 13/06/360	6.806	0.8919			0.6
KSI 13/10/422	19.91			1.728
KSI 13/10/430	7.845	0.9511	14.27		1.5
KSI 14/01/474	16.01	0.5161	1.838
KSI 14/02/488	15.68	0.5884	2.113
KSI 14/03/504	12.98	0.5726	2.581		1.3
KSI 14/04/534	1.275	0.2031			1
KSI 14/03/506	12.82	0.4713	2.57		1.4
KSI 14/03/507	6.689	1.3858	2.24		1
KSI 14/08/627	4.189	0.8711	11.23		8.1
KSI 14/08/669				3.88
KSI 14/07/625		2.142	7.663		7.6
KSI 15/04/732	6.098	0.989	4.266
KSI 15/06/782	25.53		2.387	4.409
KSI 15/06/786	14.55	1.417	2.015		1.1
KSI 15/08/809	7.7775	2.25266	43.265	5.553	1
KSI 15/04/730	5.134	0.8409	9.73		7.2
KSI 15/04/743	1.746	0.4417	3.369		2.5
KSI 15/10/831	25.135		25.5975		0.7
KSI 15/09/825	12.067	0.2253	29.07		0.8
KSI 16/06/900	33.275		2.4315	21.4825	1.2
KSI 16/07/906	37.96	16.37	36.76	10.73	0.7
KSI 16/07/907	11.58	0.4887	52.2	12.7775
KSI 16/07/908	5.237	6.874	52.29	170.7	3.1
KSI 16/07/912	15.06		40.19	15.6558	0.6
KSI 17/10/920	4.711	0.491	23.58	5.608	0.8
KSI 16/08/916	14.8012		54.4567	5.4975
KSI 19/12/0048	35.32	0.4354	20.47	57.72	0.3
KSI 21/04/0058		0.3	24.3	58.24	2.1
KSI 21/04/0059	207.7
KSI 21/04/0062	10.16
KSI 21/04/0063	3	0.2		30.8	1

## Sheet: KCH RAW DATA
Sample ID	PPQ IC50s (ng/mL)	DHA IC50s (ng/mL)	LM (ng/mL)	CQ (ng/mL)	ARTEM (ng/mL)
KCH 13/9/226	26.77	0.6398			0.8
KCH 13/05/206		21.03			1.2
KCH 13/1/192	67.36	3.145	5.352	66.16	0.9
KCH 11/05/145	11.99		21.94	5.424	0.9
KCH 11/04/143	20.49		5.014	5.424	0.7
KCH 10/06/120	162.8		55.01	0.9593	0.7
KCH 10/06/119	12.74			7.808
KCH 10/05/113	8.578
KCH 10/05/108	45.07
KCH 10/04/099	516.8		1.201	1.717	0.3
KCH 10/06/0122	68.98				0.7
KCH 08/06/0020				1.166
KCH 08/04/0002				11.37
KCH 08/12/0048			16.472	33.286	13.72
KCH 10/05/0116	8.812
KCH 17/09/372	8.448	7.648	61.51	15.36	2.7
KCH 17/09/374	4.918	5.636	48.68	29.82	1.6
KCH 17/09/373	7.012	4.389	53.58	31.48	2.4
KCH 16/08 369	3.2284	0.5234	8.028	1.3826	0.4
KCH 16/07/365	31.1767		2.1643	18.1133	0.5
KCH 16/05/361	5.831	0.3273	26.35	7.427	0.7
KCH 15/10/339	2.515	0.9552	5.744	3.012	0.7
KCH 15/09/334	2.434	1.0776		1.709	0.7
KCH 15/06/316	31.32	3.853	199.1	126.4	1.2
KCH 15/05/310	73.36	24.09	2.74	7.533	0.7
KCH 14/10/277		12.36	12.4		6.2
KCH 14/03/247	13.17	0.004613	1.641	6.251	1.1
KCH 14/10/281	8.574		60.78	5.22	1.5
KCH 14/10/283	5.952		52.85		1
KCH 19/04/0010	3.144	0.2727	23.56	8.097
KCH19/06/0013	14.63	4.79	21.59	14.44
KCH 18/09/0003	4.704	11.405	3.207	5.3225	1.2
KCH 18/07/0001	15.8	2.075	21.965	6.1585	2.7

## Sheet: MGT RAW DATA
Sample ID	PPQ IC50s (ng/mL)	DHA IC50s (ng/mL)	LM (ng/mL)	CQ (ng/mL)	ARTEM (ng/mL)
MGT 13/11/0003	22.95	0.4595	16.46	7.928	0.9
MGT 17/11/133	3.351	12.32	60.1	10.93	0.3
MGT16/01/118	3.042		68.97	11.46	0.4
MGT 15/10/105	19.6733		85.76	6.12933	0.3
MGT 15/10/104	3.351		1.886	2.073	0.7
MGT 15/06/0090	34.28	1.394	26.06	44.61	0.7
MGT 14/08/034	29.53	0.9671	13.8		0.2
MGT 14/03/0015	7.794	0.3393	27.47	3.5969	0.7
MGT 14/03/0012	8.306	0.7259	48.63	4.002	1.4
MGT 14/03/0009	62.4	1.98	22.37	3.661	1.5
MGT 14/03/0008	27.16		1.551		1.6
MGT 14/03/0007	6.403	2.922	1.817		1.2
MGT 14/01/005		4.499	0.1544	3.452	0.3
MGT 14/07/0033	3.351	12.32	60.1	10.93	0.3
MGT 14/09/045		1.483	4.868	6.498	7.3
MGT 14/08/0038		2.577	8.774	11.77	8
MGT 19/09/0057	29.74	3.618	0.9338	4.1	5.1
MGT 19/09/0054	32.64	2.324	49.41	5.701	2.5
MGT 18/08/0004	1.6414	0.4606	2.6807	2.8863	1.3
MGT 18/09/0013					1.2
MGT 18/09/0012				3.8058
MGT 18/08/0015			27.325	3.6903
MGT 18/09/0013	3.48425	0.5169		4.63
MGT 19/11/0063	13.61	0.8921			1.6
MGT 21/03/0108	7.8	1.1	28	16.8	2.9
MGT 21/05/0116	4.6
MGT 21/05/0115	6.2
MGT 21/08/0106		0.4	52.9	39.9	3.4
MGT 21/08/0109	0.4		5.9	8.7	2.7
MGT 21/08/0119	89.59
MGT 21/08/0122	87.2

## Sheet: MDH RAW DATA
Sample ID	PPQ IC50s (ng/mL)	DHA IC50s (ng/mL)	LM (ng/mL)	CQ (ng/mL)	ARTEM (ng/mL)
MDH 13/08/145	24.79	0.4143	21.12	8.336	0.5
MDH 12/01/0067	10.71	2.751	69.97	8.227	1
MDH 12/01/0063	11.96	0.2611	47.57	1.928	0.5
MDH 12/01/0062	19.03	0.2068	69.15	15.54	1.1
MDH 11/12/0052	4.172	0.8122	37.07	9.05	0.8
MDH 11/03/0039		8.288	9.841
MDH 10/10/0025		15.38	45.47
MDH 10/10/0020	16.8		5.59
MDH 10/8/0014	1.392	0.03837	1.159		4
MDH 10/10/024			25.87
MDH 13/01/0125			1.897
MDH 16/05/150	1.672				0.3
MDH 16/08/153	7.62	0.3184	21.12		0.3
MDH 18/08/003	3.8111	0.338	26.27	4.3169	0.7
MDH 18/08/004	0.851	0.4512	2.35225	9.7125	1
MDH 18/09/0008	3.245	0.3374	30.5475	4.6323	0.9
MDH 19/01/0031	26.18	0.5188	43.99	3.735	2.1
MDH 19/01/0029	9.674	33.76	58.633
MDH 19/12/0045	30.17	2.996	67.31	3.902	2.5

## Sheet: In vivo II RAW DATA
Sample ID	PPQ IC50s (ng/mL)	DHA IC50s (ng/mL)	LM (ng/mL)	CQ (ng/mL)	ARTEM (ng/mL)
601-006	15.99	43.0775		25.8829	11.2
601-0018	9.4818	12.2008		29.385	2.4
601-0023	12.37	18.67	30.2475		24.2
601-0031	16.1425	2.7615		44.545	42.2
601-0140	25.1467	9.6733	45.915	33.855	1.7
601-0154	25.1575	37.085	3.68025	6.09467	1.7
601-0157	6.801	0.6257	60.58	3.95025	0.4
601-0163	22.0475	1.4333	55.8225	4.2835	1.6
601-0186	59.5767	1.7154		6.6835	1.6
601-0189	27.465		8.728		1.8
601-209	64.58	0.1956	4.045		11.3
601-226	57.225	1.8685	9.588	15.4475	1.9
601-239	15.6	1.51325	87.605	6.18633	0.7
601-292	32.17	2.2075			1.6
601-257	112.2	0.9854	42.24	7.02633	0.5
601-0260	2462.18	1.87625	33.65	27.06	5.7
601-272	20.497	1.5088	5.9353		55.2
601-262	112.005	0.768	8.04233	22.06	1
601-0132	17.134		0.2751	124.3	1.8
601-0284	17.5675		75.3725	8.376	2.2

## Sheet:  All in vitro Raw raw data 
Sample ID	PPQ IC50s (ng/mL)	DHA IC50s (ng/mL)	LM (ng/mL)	CQ (ng/mL)	ARTEM (ng/mL)
KDH 10/02/0354	16.01	10.641	0.7403
KDH 10/11/521	30.0005	8.4305	13.57		0.9
KDH 10/12/535	11.43	1.89	39.68		1.2
KDH 11/10/733	5005.5	22.55	55.09		3.2
KDH 11/10/728	104.7	2.559	14.97		9.3
KDH 12/10/909	9.827	8.015	1.959
KDH 12/11/928	4.436	72.94	1.178		30.34
KDH 11/9/709	549.6		2.839		0.7
KDH 12/11/923	14.51	6.593	1.056
KDH 12/10/918	13.16	0.6358	3.112
KDH 13/07/1131			1168		2.9
KDH 13/07/1119			99.45		5.7
KDH 09/11/297			22.84
KDH 09/11/289			22.225		1.9
KDH09/10/278			13.4435		0.4
KDH 08/06/075			12.13		1.9
KDH 08/06/079			47.95
KDH 09/12/321			31.68
KDH 12/11/918			3.112
KDH 13/09/1180	6.784	0.6786	44.73	45.84	0.3
KOM 13/07/0006	10.79		25.2		0.8
KOM 13/07/0007	6.164		43.39		0.8
KOM 13/07/0010	1.141		15.41	1.367
KOM 13/07/009	22.6			3.78	1.3
KOM 13/08/0025	14.73		4.176		0.1
KOM 13/08/0034	23.24			28.3	1.5
KOM 13/09/0051	20.62		1.897		1
KOM 13/10/0073 D28/0	15.01		25.16
KOM 13/10/0089	18.62
KOM 13/11/104	17.47		22.25		2.6
KOM 13/11/116	28.67		32.99	31.3	1.1
KSI 9/06/0001	504	0.8341
KSI 10/09/096	11.58	0.7373	9.311	13.47	0.8
KSI 10/09/099	33.79	0.2241	60.39	14.64
KSI 10/09/106	201.2		42.52	25.64	11.6
KSI 10/11/118	15.66		0.8673	11.39	0.1
KSI 10/9/111	284.2	12.75	6.812		1.6
KSI 11/04/154				7.075
KSI 11/05/164			2.474	7.09
KSI 11/08/193				3.594
KSI 11/07/182			3.46	21.05
KSI 12/7/274			6.595
KSI 12/01/224	19.3	0.3689	2.164	3.906	0.6
KSI 12/06/270	17.52	0.5129	2.887	4.304	0.7
KSI 12/08/285	19.57	0.3714	2.347	5.841	0.6
KSI 12/12/304	24.4	0.1113	0.4631	37.03	0.5
KSI 12/12/305		0.1687	0.1835		0.5
KSI 13/1/307	41.01	0.8093	8.5	7.198	0.9
KSI 13/3/323	28.72		6.62	3.953
KSI 13/04/334	19.49	1.29	23.99		1.4
KSI 13/05/346	50.21	5.7	29.93	15.94	0.6
KSI 13/06/360	6.806	0.8919			0.6
KSI 13/10/422	19.91			1.728
KSI 13/10/430	7.845	0.9511	14.27		1.5
MGT 13/11/0003	22.95	0.4595	16.46	7.928	0.9
KCH 13/9/226	26.77	0.6398			0.8
KCH 13/05/206		21.03			1.2
KCH 13/1/192	67.36	3.145	5.352	66.16	0.9
KCH 11/05/145	11.99		21.94	5.424	0.9
KCH 11/04/143	20.49		5.014	5.424	0.7
KCH 10/06/120	162.8		55.01	0.9593	0.7
KCH 10/06/119	12.74			7.808
KCH 10/05/113	8.578
KCH 10/05/108	45.07
KCH 10/04/099	516.8		1.201	1.717	0.3
KCH 10/06/0122	68.98				0.7
KCH 08/06/0020				1.166
KCH 08/04/0002				11.37
KCH 08/12/0048			16.472	33.286	13.72
KCH 10/05/0116	8.812
MDH 13/08/145	24.79	0.4143	21.12	8.336	0.5
MDH 12/01/0067	10.71	2.751	69.97	8.227	1
MDH 12/01/0063	11.96	0.2611	47.57	1.928	0.5
MDH 12/01/0062	19.03	0.2068	69.15	15.54	1.1
MDH 11/12/0052	4.172	0.8122	37.07	9.05	0.8
MDH 11/03/0039		8.288	9.841
MDH 10/10/0025		15.38	45.47
MDH 10/10/0020	16.8		5.59
MDH 10/8/0014	1.392	0.03837	1.159		4
MDH 10/10/024			25.87
MDH 13/01/0125			1.897
KDH 14/03/1351	10.68	10.53
KDH 14/05/1379	28.27
KDH 14/05/1396	26.6763
KDH 14/05/1397	13.65				0.3
KDH 14/05/1400	27.01	2.8865			1.8
KDH 14/05/1402	11.885				0.7
KDH 15/01/1569	4.623	19.52			14
KDH 15/04/1619	22.27	3.511		3.352	1.1
KDH 15/04/1616	27.98	0.9272		3.956	1.6
KDH 15/06/1657	9.957				1.1
KDH 15/06/1658	20.53				0.8
KDH 15/06/1659	16.48	37.63			0.5
KDH 16/07/1824	51.2		3.63	19.36	1.4
KDH 16/07/1826	25.74				0.6
KDH 16/07/1828	28.53			22.15	1.1
KDH 16/07/1832	4.27	1.86	2.67		13.1
KDH 16/07/1830	6.943	4.705		8.502	1.6
KDH 16/07/1831	27.77		2.46	21.47	0.8
KDH 16/07/1821	19.06		1.75	7.17	0.8
KDH 16/07/1823	20.17		3.17	23.17	1.5
KDH 16/07/1829	2.72	0.5	2.17	4.12	0.2
KOM 14/03/169	15.04		1.67		1.9
KOM 14/03/189	18.04		18.24		1
KOM 14/04/215	25.46				1.2
KOM 14/04/222	19.3	14.7	13.53		3.6
KOM 14/06/270	17.12		2.256	3.901	0.8
KOM 14/09/317	15.86		2.308	23	1.4
KOM 15/03/383	4.533	0.529	2.909		0.8
KOM 15/04/398	9.753				0.5
KOM 15/05/416	1.618		3.332	3.135	3.3
KOM 15/05/417	1.453		1.37	18.01	3.5
KOM 15/05/421 D42	40.43		1.564	2.623	0.6
KOM 16/07/0609	18.1		1.6878	17.695	0.7
KOM 16/07/0610	7.665		1.4078	8.869	0.6
KOM 16/07/0616	30.54		9.4607	5.8547	0.7
KOM 16/07/0617				9.658
KOM 16/07/0611	14.33		2.3898	16.235	1.1
KOM 16/07/0620	11.45		1.468	7.8553	0.3
KOM 16/08/0627	6.6983		10.33	34.86	1.1
KSI 14/01/474	16.01	0.5161	1.838
KSI 14/02/488	15.68	0.5884	2.113
KSI 14/03/504	12.98	0.5726	2.581		1.3
KSI 14/04/534	1.275	0.2031			1
KSI 14/03/506	12.82	0.4713	2.57		1.4
KSI 14/03/507	6.689	1.3858	2.24		1
KSI 14/08/627	4.189	0.8711	11.23		8.1
KSI 14/08/669				3.88
KSI 14/07/625		2.142	7.663		7.6
KSI 15/04/732	6.098	0.989	4.266
KSI 15/06/782	25.53		2.387	4.409
KSI 15/06/786	14.55	1.417	2.015		1.1
KSI 15/08/809	7.7775	2.25266	43.265	5.553	1
KSI 15/04/730	5.134	0.8409	9.73		7.2
KSI 15/04/743	1.746	0.4417	3.369		2.5
KSI 15/10/831	25.135		25.5975		0.7
KSI 15/09/825	12.067	0.2253	29.07		0.8
KSI 16/06/900	33.275		2.4315	21.4825	1.2
KSI 16/07/906	37.96	16.37	36.76	10.73	0.7
KSI 16/07/907	11.58	0.4887	52.2	12.7775
KSI 16/07/908	5.237	6.874	52.29	170.7	3.1
KSI 16/07/912	15.06		40.19	15.6558	0.6
KSI 17/10/920	4.711	0.491	23.58	5.608	0.8
KSI 16/08/916	14.8012		54.4567	5.4975
MGT 17/11/133	3.351	12.32	60.1	10.93	0.3
MGT16/01/118	3.042		68.97	11.46	0.4
MGT 15/10/105	19.6733		85.76	6.12933	0.3
MGT 15/10/104	3.351		1.886	2.073	0.7
MGT 15/06/0090	34.28	1.394	26.06	44.61	0.7
MGT 14/08/034	29.53	0.9671	13.8		0.2
MGT 14/03/0015	7.794	0.3393	27.47	3.5969	0.7
MGT 14/03/0012	8.306	0.7259	48.63	4.002	1.4
MGT 14/03/0009	62.4	1.98	22.37	3.661	1.5
MGT 14/03/0008	27.16		1.551		1.6
MGT 14/03/0007	6.403	2.922	1.817		1.2
MGT 14/01/005		4.499	0.1544	3.452	0.3
MGT 14/07/0033	3.351	12.32	60.1	10.93	0.3
MGT 14/09/045		1.483	4.868	6.498	7.3
MGT 14/08/0038		2.577	8.774	11.77	8
KCH 17/09/372	8.448	7.648	61.51	15.36	2.7
KCH 17/09/374	4.918	5.636	48.68	29.82	1.6
KCH 17/09/373	7.012	4.389	53.58	31.48	2.4
KCH 16/08 369	3.2284	0.5234	8.028	1.3826	0.4
KCH 16/07/365	31.1767		2.1643	18.1133	0.5
KCH 16/05/361	5.831	0.3273	26.35	7.427	0.7
KCH 15/10/339	2.515	0.9552	5.744	3.012	0.7
KCH 15/09/334	2.434	1.0776		1.709	0.7
KCH 15/06/316	31.32	3.853	199.1	126.4	1.2
KCH 15/05/310	73.36	24.09	2.74	7.533	0.7
KCH 14/10/277		12.36	12.4		6.2
KCH 14/03/247	13.17	0.004613	1.641	6.251	1.1
KCH 14/10/281	8.574		60.78	5.22	1.5
KCH 14/10/283	5.952		52.85		1
MDH 16/05/150	1.672				0.3
MDH 16/08/153	7.62	0.3184	21.12		0.3
601-006	15.99	43.0775		25.8829	11.2
601-0018	9.4818	12.2008		29.385	2.4
601-0023	12.37	18.67	30.2475		24.2
601-0031	16.1425	2.7615		44.545	42.2
601-0140	25.1467	9.6733	45.915	33.855	1.7
601-0154	25.1575	37.085	3.68025	6.09467	1.7
601-0157	6.801	0.6257	60.58	3.95025	0.4
601-0163	22.0475	1.4333	55.8225	4.2835	1.6
601-0186	59.5767	1.7154		6.6835	1.6
601-0189	27.465		8.728		1.8
601-209	64.58	0.1956	4.045		11.3
601-226	57.225	1.8685	9.588	15.4475	1.9
601-239	15.6	1.51325	87.605	6.18633	0.7
601-292	32.17	2.2075			1.6
601-257	112.2	0.9854	42.24	7.02633	0.5
601-0260	2462.18	1.87625	33.65	27.06	5.7
601-272	20.497	1.5088	5.9353		55.2
601-262	112.005	0.768	8.04233	22.06	1
601-0132	17.134		0.2751	124.3	1.8
601-0284	17.5675		75.3725	8.376	2.2
KDH 18/07/0001	1.193		34.16
KDH 18/07/0005			47.67	3.74
KDH 18/07/0010	22.75	12.995	57.09	15.425	1.1
KDH 19/02/0077	17.01	3.634	51.9
KDH 19/12/157	17.48	1.373	1.804	13.09	1.8
KDH 19/12/0156	19.63	0.954	62.69	4.205	1.3
KDH 19/07/0120	7.447	11.35		2.015
KDH 19/12/0155	20.81	2.931	1.674	1.675	2
KDH 20/1/0163	24.48		50.74	2.073	1.3
KDH 20/1/0166	76.8	0.6084	55.88	8.359	0.4
KOM 18/07/0004	10.098	6.32	42.975	87.29	0.9
KOM 18/07/0005	8.888	3.183	16.37	3.74	1.4
KOM 19/01/0053	19.14	0.5071	2.07	10.68
KOM 18/08/0021			47.67	3.183	0.8
KOM 19/12/155	20.81	2.931	52.1	4.99	1.7
KOM 19/12/151	16.86	2.818	2331	3.355	3.7
KOM 18/11/0039			16.37	3.8137
KOM 19/12/0150	9.09	1.283		4.221	2.3
KOM 19/12/0149	28.27	7.271	37.3	1.949	1.5
KOM 19/11/0147	10.49	4.608		6.415	3.7
KOM 20/1/0165	11.11	2.025	2.203	2.041	1.5
KOM 20/1/0166
KOM 20/1/0168	15.74	5.908		1.773	1.2
KOM 20/1/0172	18.4	6.181	221.8	61.06	1.2
KOM 20/1/0174	62.04	0.6295	46.18	10.77	0.3
KOM 18/11/0045	7.707	3.737
KSI 18/07/0001			3.2965
KSI 18/09/0004	8.3515	0.84285		13.45	0.9
KSI 18/09/0006	6.8553	4.636	14.0771	4.6591	1.3
KSI 19/06/0027	3.544	0.7246	49.47	6.699
KSI 19/06/0032	28.1	11.19	1.21
MGT 19/09/0057	29.74	3.618	0.9338	4.1	5.1
MGT 19/09/0054	32.64	2.324	49.41	5.701	2.5
MGT 18/08/0004	1.6414	0.4606	2.6807	2.8863	1.3
MGT 18/09/0013					1.2
MGT 18/09/0012				3.8058
MGT 18/08/0015			27.325	3.6903
MGT 18/09/0013	3.48425	0.5169		4.63
MGT 19/11/0063	13.61	0.8921			1.6
KCH 19/04/0010	3.144	0.2727	23.56	8.097
KCH19/06/0013	14.63	4.79	21.59	14.44
KCH 18/09/0003	4.704	11.405	3.207	5.3225	1.2
KCH 18/07/0001	15.8	2.075	21.965	6.1585	2.7
MDH 18/08/003	3.8111	0.338	26.27	4.3169	0.7
MDH 18/08/004	0.851	0.4512	2.35225	9.7125	1
MDH 18/09/0008	3.245	0.3374	30.5475	4.6323	0.9
MDH 19/01/0031	26.18	0.5188	43.99	3.735	2.1
MDH 19/01/0029	9.674	33.76	58.633
MDH 19/12/0045	30.17	2.996	67.31	3.902	2.5
KOM 21/04/0219	22.66	3.297	67.34	4.07	1.3
KDH 21/02/0197	18.37	1.674	53.72		19.4
KOM 21/04/215			0.4951	2.487	1.2
KOM 20/03/0184	30.8	2.236	79.2
KDH 21/02/0198	34.55	1.797	2.938	5.493	1.9
KOM 21/02/0228	62.62	3.51	46.2	2.145	1.7
KOM 19/12/0165	11.11	2.025	3.203	2.041	4
KDH 20/01/0163	16.68		50.74	2.073
KOM 20/01/0172	13.76	6.181		61.06	1.8
KOM 20/01/0174	43.11	0.6295	46.18	10.77	0.7
KSI 19/12/0048	35.32	0.4354	20.47	57.72	0.3
KOM 20/02/0179	15.7	34.42		8.017	0.9
KOM 20/02/0178	8.32	18.7	77.85	1.984	0.6
KDH 19-12-0158		6.547		14.4
KDH 21/02/0173	36.8	0.668	15.24	4.766	0.4
KDH 21/01/0168		10.74			0.7
KDH 21/02/0167	23.3	2.584	17.59	5.245	0.8
KDH 21/02/0169		14.23
KDH 21/02/0170	52.3	1.504	271.1	2.998	0.6
KDH 20/01/0159	28.8	1.261	36.91		0.7
MGT 21/03/0108	7.8	1.1	28	16.8	2.9
MGT 21/08/0109	0.4		5.9	8.7	2.7
KDH 21/04/0218	3	1.9	117.8	21.5	8.9
KOM 21/02/0237	1	1.1	26.4	13.86	6.8
KSI 21/04/0063	3	0.2		30.8	1
MGT 21/05/115	6.2
KSI 21/04/0058		0.3	24.3	58.24	2.1
KSI 21/04/0062	10.16
KOM 21/03/0202	3
KOM 21/03/267	2.3
KOM 21/05/0265	2.7
KOM 21/05/0262	79.4
KDH 21/05/0230	127.4
MGT 21/05/0116	4.6
KOM 21/05/0271	2.1
KOM 21/03/0254	2.1	3.6		14.8	1.8
KDH 21/05/0220	2.5
KOM 21/05/0272	3.7
KDH 21/05/0225	7.1
KOM 21/05/0280	1.3
KOM 21/05/0278	2.7
KOM 21/03/0256	2.6
KSI 21/04/0059	207.7
KOM 21/05/0277	35.33
KDH 21/02/0200		5.1	49.3	12.7	1.4
KOM 21/03/0249		0.6		12.5	1.9
MGT 21/08/0106		0.4	52.9	39.9	3.4
KDH 21/04/0205		1.1	89.8	18.9	1.1
KOM 21/05/0266		1	26.5	15.5	2.3
KOM 21/05/0264		1.4	20	13	2.3
KDH 21/04/0219		2.2	43.7	21.5	3.7
KDH 21/04/0221		4.3		7.8	11.6
KOM 21/08/0353	41.45
KOM 21/08/0340	38.24
KOM 21/08/0344	24.94
KOM 21/03/0292	13.72
KDH 21/08/0250	61.68
KDH 21/08/0254	37.85
KOM 21/08/0327	28.31
MGT 21/08/0119	89.59
MGT 21/08/0122	87.2

## Sheet: In vitro Raw data
Sample ID	PPQ IC50s (ng/mL)	DHA IC50s (ng/mL)	LM (ng/mL)	CQ (ng/mL)	ARTEM (ng/mL)
KDH 10/02/0354	16.01	10.641	0.7403
KDH 10/11/521	30.0005	8.4305	13.57		0.9
KDH 10/12/535	11.43	1.89	39.68		1.2
KDH 11/10/733	5005.5	22.55	55.09		3.2
KDH 11/10/728	104.7	2.559	14.97		9.3
KDH 12/10/909	9.827	8.015	1.959
KDH 12/11/928	4.436	72.94	1.178		30.34
KDH 11/9/709	549.6		2.839		0.7
KDH 12/11/923	14.51	6.593	1.056
KDH 12/10/918	13.16	0.6358	3.112
KDH 13/09/1180	6.784	0.6786	44.73	45.84	0.3
KOM 13/07/0006	10.79		25.2		0.8
KOM 13/07/0007	6.164		43.39		0.8
KOM 13/07/0010	1.141		15.41	1.367
KOM 13/07/009	22.6			3.78	1.3
KOM 13/08/0025	14.73		4.176		0.1
KOM 13/08/0034	23.24			28.3	1.5
KOM 13/09/0051	20.62		1.897		1
KOM 13/10/0073	15.01		25.16
KOM 13/10/0089	18.62
KOM 13/11/104	17.47		22.25		2.6
KOM 13/11/116	28.67		32.99	31.3	1.1
KSI 9/06/0001	504	0.8341
KSI 10/09/0096	11.58	0.7373	9.311	13.47	0.8
KSI 10/09/0099	33.79	0.2241	60.39	14.64
KSI 10/09/0106	201.2		42.52	25.64	11.6
KSI 10/11/0118	15.66		0.8673	11.39	0.1
KSI 10/9/0111	284.2	12.75	6.812		1.6
KSI 12/01/0224	19.3	0.3689	2.164	3.906	0.6
KSI 12/06/0270	17.52	0.5129	2.887	4.304	0.7
KSI 12/08/285	19.57	0.3714	2.347	5.841	0.6
KSI 12/12/304	24.4	0.1113	0.4631	37.03	0.5
KSI 13/01/307	41.01	0.8093	8.5	7.198	0.9
KSI 13/3/323	28.72		6.62	3.953
KSI 13/04/334	19.49	1.29	23.99		1.4
KSI 13/05/346	50.21	5.7	29.93	15.94	0.6
KSI 13/06/360	6.806	0.8919			0.6
KSI 13/10/422	19.91			1.728
KSI 13/10/430	7.845	0.9511	14.27		1.5
MGT 13/11/0003	22.95	0.4595	16.46	7.928	0.9
KCH 13/9/226	26.77	0.6398			0.8
KCH 13/1/192	67.36	3.145	5.352	66.16	0.9
KCH 11/05/145	11.99		21.94	5.424	0.9
KCH 11/04/143	20.49		5.014	5.424	0.7
KCH 10/06/120	162.8		55.01	0.9593	0.7
KCH 10/06/119	12.74			7.808
KCH 10/05/113	8.578
KCH 10/05/108	45.07
KCH 10/04/099	516.8		1.201	1.717	0.3
KCH 10/06/0122	68.98				0.7
KCH 10/05/0116	8.812
MDH 13/08/145	24.79	0.4143	21.12	8.336	0.5
MDH 12/01/0067	10.71	2.751	69.97	8.227	1
MDH 12/01/0063	11.96	0.2611	47.57	1.928	0.5
MDH 12/01/0062	19.03	0.2068	69.15	15.54	1.1
MDH 11/12/0052	4.172	0.8122	37.07	9.05	0.8
MDH 10/10/0020	16.8		5.59
MDH 10/8/0014	1.392	0.03837	1.159		4
KDH 14/03/1351	10.68	10.53
KDH 14/05/1379	28.27
KDH 14/05/1396	26.6763
KDH 14/05/1397	13.65				0.3
KDH 14/05/1400	27.01	2.8865			1.8
KDH 14/05/1402	11.885				0.7
KDH 15/01/1569	4.623	19.52			14
KDH 15/04/1619	22.27	3.511		3.352	1.1
KDH 15/04/1616	27.98	0.9272		3.956	1.6
KDH 15/06/1657	9.957				1.1
KDH 15/06/1658	20.53				0.8
KDH 15/06/1659	16.48	37.63			0.5
KDH 16/07/1824	51.2		3.63	19.36	1.4
KDH 16/07/1826	25.74				0.6
KDH 16/07/1828	28.53			22.15	1.1
KDH 16/07/1832	4.27	1.86	2.67		13.1
KDH 16/07/1830	6.943	4.705		8.502	1.6
KDH 16/07/1831	27.77		2.46	21.47	0.8
KDH 16/07/1821	19.06		1.75	7.17	0.8
KDH 16/07/1823	20.17		3.17	23.17	1.5
KDH 16/07/1829	2.72	0.5	2.17	4.12	0.2
KOM 14/03/169	15.04		1.67		1.9
KOM 14/03/189	18.04		18.24		1
KOM 14/04/215	25.46				1.2
KOM 14/04/222	19.3	14.7	13.53		3.6
KOM 14/06/270	17.12		2.256	3.901	0.8
KOM 14/09/317	15.86		2.308	23	1.4
KOM 15/03/383	4.533	0.529	2.909		0.8
KOM 15/04/398	9.753				0.5
KOM 15/05/416	1.618		3.332	3.135	3.3
KOM 15/05/417	1.453		1.37	18.01	3.5
KOM 15/05/421	40.43		1.564	2.623	0.6
KOM 16/07/0609	18.1		1.6878	17.695	0.7
KOM 16/07/0610	7.665		1.4078	8.869	0.6
KOM 16/07/0616	30.54		9.4607	5.8547	0.7
KOM 16/07/0611	14.33		2.3898	16.235	1.1
KOM 16/07/0620	11.45		1.468	7.8553	0.3
KOM 16/08/0627	6.6983		10.33	34.86	1.1
KSI 14/01/474	16.01	0.5161	1.838
KSI 14/02/488	15.68	0.5884	2.113
KSI 14/03/504	12.98	0.5726	2.581		1.3
KSI 14/04/534	1.275	0.2031			1
KSI 14/03/506	12.82	0.4713	2.57		1.4
KSI 14/03/507	6.689	1.3858	2.24		1
KSI 14/08/627	4.189	0.8711	11.23		8.1
KSI 15/04/732	6.098	0.989	4.266
KSI 15/06/782	25.53		2.387	4.409
KSI 15/06/786	14.55	1.417	2.015		1.1
KSI 15/08/809	7.7775	2.25266	43.265	5.553	1
KSI 15/04/730	5.134	0.8409	9.73		7.2
KSI 15/04/743	1.746	0.4417	3.369		2.5
KSI 15/10/831	25.135		25.5975		0.7
KSI 15/09/825	12.067	0.2253	29.07		0.8
KSI 16/06/900	33.275		2.4315	21.4825	1.2
KSI 16/07/906	37.96	16.37	36.76	10.73	0.7
KSI 16/07/907	11.58	0.4887	52.2	12.7775
KSI 16/07/908	5.237	6.874	52.29	170.7	3.1
KSI 16/07/912	15.06		40.19	15.6558	0.6
KSI 17/10/920	4.711	0.491	23.58	5.608	0.8
KSI 16/08/916	14.8012		54.4567	5.4975
MGT 17/11/133	3.351	12.32	60.1	10.93	0.3
MGT16/01/118	3.042		68.97	11.46	0.4
MGT 15/10/105	19.6733		85.76	6.12933	0.3
MGT 15/10/104	3.351		1.886	2.073	0.7
MGT 15/06/0090	34.28	1.394	26.06	44.61	0.7
MGT 14/08/034	29.53	0.9671	13.8		0.2
MGT 14/03/0015	7.794	0.3393	27.47	3.5969	0.7
MGT 14/03/0012	8.306	0.7259	48.63	4.002	1.4
MGT 14/03/0009	62.4	1.98	22.37	3.661	1.5
MGT 14/03/0008	27.16		1.551		1.6
MGT 14/03/0007	6.403	2.922	1.817		1.2
MGT 14/07/0033	3.351	12.32	60.1	10.93	0.3
KCH 17/09/372	8.448	7.648	61.51	15.36	2.7
KCH 17/09/374	4.918	5.636	48.68	29.82	1.6
KCH 17/09/373	7.012	4.389	53.58	31.48	2.4
KCH 16/08 369	3.2284	0.5234	8.028	1.3826	0.4
KCH 16/07/365	31.1767		2.1643	18.1133	0.5
KCH 16/05/361	5.831	0.3273	26.35	7.427	0.7
KCH 15/10/339	2.515	0.9552	5.744	3.012	0.7
KCH 15/09/334	2.434	1.0776		1.709	0.7
KCH 15/06/316	31.32	3.853	199.1	126.4	1.2
KCH 15/05/310	73.36	24.09	2.74	7.533	0.7
KCH 14/03/247	13.17	0.004613	1.641	6.251	1.1
KCH 14/10/281	8.574		60.78	5.22	1.5
KCH 14/10/283	5.952		52.85		1
MDH 16/05/150	1.672				0.3
MDH 16/08/153	7.62	0.3184	21.12		0.3
601-006	15.99	43.0775		25.8829	11.2
601-0018	9.4818	12.2008		29.385	2.4
601-0023	12.37	18.67	30.2475		24.2
601-0031	16.1425	2.7615		44.545	42.2
601-0140	25.1467	9.6733	45.915	33.855	1.7
601-0154	25.1575	37.085	3.68025	6.09467	1.7
601-0157	6.801	0.6257	60.58	3.95025	0.4
601-0163	22.0475	1.4333	55.8225	4.2835	1.6
601-0186	59.5767	1.7154		6.6835	1.6
601-0189	27.465		8.728		1.8
601-209	64.58	0.1956	4.045		11.3
601-226	57.225	1.8685	9.588	15.4475	1.9
601-239	15.6	1.51325	87.605	6.18633	0.7
601-292	32.17	2.2075			1.6
601-257	112.2	0.9854	42.24	7.02633	0.5
601-0260	2462.18	1.87625	33.65	27.06	5.7
601-272	20.497	1.5088	5.9353		55.2
601-262	112.005	0.768	8.04233	22.06	1
601-0132	17.134		0.2751	124.3	1.8
601-0284	17.5675		75.3725	8.376	2.2
KDH 18/07/0001	1.193		34.16
KDH 18/07/0010	22.75	12.995	57.09	15.425	1.1
KDH 19/02/0077	17.01	3.634	51.9
KDH 19/12/0157	17.48	1.373	1.804	13.09	1.8
KDH 19/12/0156	19.63	0.954	62.69	4.205	1.3
KDH 19/07/0120	7.447	11.35		2.015
KDH 19/12/0155	20.81	2.931	1.674	1.675	2
KDH 20/01/0163	24.48		50.74	2.073	1.3
KDH 20/01/0166	76.8	0.6084	55.88	8.359	0.4
KOM 18/07/0004	10.098	6.32	42.975	87.29	0.9
KOM 18/07/0005	8.888	3.183	16.37	3.74	1.4
KOM 19/01/0053	19.14	0.5071	2.07	10.68
KOM 19/12/155	20.81	2.931	52.1	4.99	1.7
KOM 19/12/151	16.86	2.818	2331	3.355	3.7
KOM 19/12/0150	9.09	1.283		4.221	2.3
KOM 19/12/0149	28.27	7.271	37.3	1.949	1.5
KOM 19/11/0147	10.49	4.608		6.415	3.7
KOM 20/01/0165	11.11	2.025	2.203	2.041	1.5
KOM 20/01/0168	15.74	5.908		1.773	1.2
KOM 20/01/0172	18.4	6.181	221.8	61.06	1.2
KOM 20/01/0174	62.04	0.6295	46.18	10.77	0.3
KOM 18/11/0045	7.707	3.737
KSI 18/09/0004	8.3515	0.84285		13.45	0.9
KSI 18/09/0006	6.8553	4.636	14.0771	4.6591	1.3
KSI 19/06/0027	3.544	0.7246	49.47	6.699
KSI 19/06/0032	28.1	11.19	1.21
MGT 19/09/0057	29.74	3.618	0.9338	4.1	5.1
MGT 19/09/0054	32.64	2.324	49.41	5.701	2.5
MGT 18/08/0004	1.6414	0.4606	2.6807	2.8863	1.3
MGT 18/09/0013	3.48425	0.5169		4.63
MGT 19/11/0063	13.61	0.8921			1.6
KCH 19/04/0010	3.144	0.2727	23.56	8.097
KCH19/06/0013	14.63	4.79	21.59	14.44
KCH 18/09/0003	4.704	11.405	3.207	5.3225	1.2
KCH 18/07/0001	15.8	2.075	21.965	6.1585	2.7
MDH 18/08/003	3.8111	0.338	26.27	4.3169	0.7
MDH 18/08/004	0.851	0.4512	2.35225	9.7125	1
MDH 18/09/0008	3.245	0.3374	30.5475	4.6323	0.9
MDH 19/01/0031	26.18	0.5188	43.99	3.735	2.1
MDH 19/01/0029	9.674	33.76	58.633
MDH 19/12/0045	30.17	2.996	67.31	3.902	2.5
KOM 21/04/0219	22.66	3.297	67.34	4.07	1.3
KOM 21/04/0220	18.37	1.674	53.72		19.4
KOM 21/04/0221	30.8	2.236	79.2
KOM 21/04/0222	34.55	1.797	2.938	5.493	1.9
KOM 21/04/0223	62.62	3.51	46.2	2.145	1.7
KOM 21/04/0224	76.8	0.6084	55.88	8.359	0.12
KSI 19/12/0048	35.32	0.4354	20.47	57.72	0.3
KOM 19/12/0166	35.54	1.895	31.92		1.5
KOM 20/02/0179	15.7	34.42		8.017	0.9
KOM 20/02/0178	8.32	18.7	77.85	1.984	0.6
KDH 21/02/0173	36.8	0.668	15.24	4.766	0.4
KDH 21/02/0167	23.3	2.584	17.59	5.245	0.8
KDH 21/02/0170	52.3	1.504	271.1	2.998	0.6
KDH 20/01/0159	28.8	1.261	36.91		0.7
MGT 21/08/0108	7.8	1.1	28	16.8	2.9
MGT 21/08/0109	0.4		5.9	8.7	2.7
KDH 21/04/0218	3	1.9	117.8	21.5	8.9
KOM 21/02/0237	1	1.1	26.4	13.86	6.8
KSI 21/04/0063	3	0.2		30.8	1
MGT 21/05/115	6.2
KSI 21/04/0062	10.16
KOM 21/03/0202	3
KOM 21/03/267	2.3
KOM 21/05/0265	2.7
KOM 21/05/0262	79.4
KDH 21/05/0230	127.4
MGT 21/05/0116	4.6
KOM 21/05/0271	2.1
KOM 21/03/0254	2.1	3.6		14.8	1.8
KDH 21/05/0220	2.5
KOM 21/05/0272	3.7
KDH 21/05/0225	7.1
KOM 21/05/0280	1.3
KOM 21/05/0278	2.7
KOM 21/03/0256	2.6
KSI 21/04/0059	207.7
KOM 21/05/0277	35.33
KOM 21/08/0353	41.45
KOM 21/08/0340	38.24
KOM 21/08/0344	24.94
KOM 21/03/0292	13.72
KDH 21/08/0250	61.68
KDH 21/08/0254	37.85
KOM 21/08/0327	28.31
MGT 21/08/0119	89.59
MGT 21/08/0122	87.2

## Sheet: Clean PPQ data & other drugs 
Sample ID	PPQ IC50s (ng/mL)		Sample ID	PPQ IC50s (ng/mL)	DHA IC50s (ng/mL)		Sample ID	PPQ IC50s (ng/mL)	LM (ng/mL)		Sample ID	PPQ IC50s (ng/mL)	CQ (ng/mL)		Sample ID	PPQ IC50s (ng/mL)	ARTEM (ng/mL)
KDH 10/02/0354	16.01		KDH 10/02/0354	16.01	10.641		KDH 10/02/0354	16	0.7403		KDH 13/09/1180	6.784	45.84		KDH 10/11/521	30.0005	0.9
KDH 10/11/521	30.0005		KDH 10/11/521	30.0005	8.4305		KDH 10/11/521	30	13.57		KOM 13/07/0010	1.141	1.367		KDH 10/12/535	11.43	1.2
KDH 10/12/535	11.43		KDH 10/12/535	11.43	1.89		KDH 10/12/535	11.4	39.68		KOM 13/07/009	22.6	3.78		KDH 11/10/733	5005.5	3.2
KDH 11/10/733	5005.5		KDH 11/10/733	5005.5	22.55		KDH 11/10/733	5005.5	55.09		KOM 13/08/0034	23.24	28.3		KDH 11/10/728	104.7	9.3
KDH 11/10/728	104.7		KDH 11/10/728	104.7	2.559		KDH 11/10/728	104.7	14.97		KOM 13/11/116	28.67	31.3		KDH 12/11/928	4.436	30.34
KDH 12/10/909	9.827		KDH 12/10/909	9.827	8.015		KDH 12/10/909	9.827	1.959		KSI 10/09/096	11.58	13.47		KDH 11/9/709	549.6	0.7
KDH 12/11/928	4.436		KDH 12/11/928	4.436	72.94		KDH 12/11/928	4.5	1.178		KSI 10/09/099	33.79	14.64		KDH 13/09/1180	6.784	0.3
KDH 11/9/709	549.6		KDH 12/11/923	14.51	6.593		KDH 11/9/709	549.6	2.839		KSI 10/09/106	201.2	25.64		KOM 13/07/0006	10.79	0.8
KDH 12/11/923	14.51		KDH 12/10/918	13.16	0.6358		KDH 12/11/923	14.5	1.056		KSI 10/11/118	15.66	11.39		KOM 13/07/0007	6.164	0.8
KDH 12/10/918	13.16		KDH 13/09/1180	6.784	0.6786		KDH 12/10/918	13.2	3.112		KSI 12/01/224	19.3	3.906		KOM 13/07/009	22.6	1.3
KDH 13/09/1180	6.784		KSI 9/06/0001	504	0.8341		KDH 13/09/1180	6.8	44.73		KSI 12/06/270	17.52	4.304		KOM 13/08/0025	14.73	0.1
KOM 13/07/0006	10.79		KSI 10/09/096	11.58	0.7373		KOM 13/07/0006	10.79	25.2		KSI 12/08/285	19.57	5.841		KOM 13/08/0034	23.24	1.5
KOM 13/07/0007	6.164		KSI 10/09/099	33.79	0.2241		KOM 13/07/0007	6.164	43.39		KSI 12/12/304	24.4	37.03		KOM 13/09/0051	20.62	1
KOM 13/07/0010	1.141		KSI 10/9/111	284.2	12.75		KOM 13/07/0010	1.141	15.41		KSI 13/1/307	41.01	7.198		KOM 13/11/104	17.47	2.6
KOM 13/07/009	22.6		KSI 12/01/224	19.3	0.3689		KOM 13/08/0025	14.73	4.176		KSI 13/3/323	28.72	3.953		KOM 13/11/116	28.67	1.1
KOM 13/08/0025	14.73		KSI 12/06/270	17.52	0.5129		KOM 13/09/0051	20.62	1.897		KSI 13/05/346	50.21	15.94		KSI 10/09/096	11.58	0.8
KOM 13/08/0034	23.24		KSI 12/08/285	19.57	0.3714		KOM 13/10/0073 D28/0	15.01	25.16		KSI 13/10/422	19.91	1.728		KSI 10/09/106	201.2	11.6
KOM 13/09/0051	20.62		KSI 12/12/304	24.4	0.1113		KOM 13/11/104	17.47	22.25		MGT 13/11/0003	22.95	7.928		KSI 10/11/118	15.66	0.1
KOM 13/10/0073 D28/0	15.01		KSI 13/1/307	41.01	0.8093		KOM 13/11/116	28.67	32.99		KCH 13/1/192	67.36	66.16		KSI 10/9/111	284.2	1.6
KOM 13/10/0089	18.62		KSI 13/04/334	19.49	1.29		KSI 10/09/096	11.58	9.311		KCH 11/05/145	11.99	5.424		KSI 12/01/224	19.3	0.6
KOM 13/11/104	17.47		KSI 13/05/346	50.21	5.7		KSI 10/09/099	33.79	60.39		KCH 11/04/143	20.49	5.424		KSI 12/06/270	17.52	0.7
KOM 13/11/116	28.67		KSI 13/06/360	6.806	0.8919		KSI 10/09/106	201.2	42.52		KCH 10/06/120	162.8	0.9593		KSI 12/08/285	19.57	0.6
KSI 9/06/0001	504		KSI 13/10/430	7.845	0.9511		KSI 10/11/118	15.66	0.8673		KCH 10/06/119	12.74	7.808		KSI 12/12/304	24.4	0.5
KSI 10/09/096	11.58		MGT 13/11/0003	22.95	0.4595		KSI 10/9/111	284.2	6.812		KCH 10/04/099	516.8	1.717		KSI 13/1/307	41.01	0.9
KSI 10/09/099	33.79		KCH 13/9/226	26.77	0.6398		KSI 12/01/224	19.3	2.164		MDH 13/08/145	24.79	8.336		KSI 13/04/334	19.49	1.4
KSI 10/09/106	201.2		KCH 13/1/192	67.36	3.145		KSI 12/06/270	17.52	2.887		MDH 12/01/0067	10.71	8.227		KSI 13/05/346	50.21	0.6
KSI 10/11/118	15.66		MDH 13/08/145	24.79	0.4143		KSI 12/08/285	19.57	2.347		MDH 12/01/0063	11.96	1.928		KSI 13/06/360	6.806	0.6
KSI 10/9/111	284.2		MDH 12/01/0067	10.71	2.751		KSI 12/12/304	24.4	0.4631		MDH 12/01/0062	19.03	15.54		KSI 13/10/430	7.845	1.5
KSI 12/01/224	19.3		MDH 12/01/0063	11.96	0.2611		KSI 13/1/307	41.01	8.5		MDH 11/12/0052	4.172	9.05		MGT 13/11/0003	22.95	0.9
KSI 12/06/270	17.52		MDH 12/01/0062	19.03	0.2068		KSI 13/3/323	28.72	6.62		KDH 15/04/1619	22.27	3.352		KCH 13/9/226	26.77	0.8
KSI 12/08/285	19.57		MDH 11/12/0052	4.172	0.8122		KSI 13/04/334	19.49	23.99		KDH 15/04/1616	27.98	3.956		KCH 13/1/192	67.36	0.9
KSI 12/12/304	24.4		MDH 10/8/0014	1.392	0.03837		KSI 13/05/346	50.21	29.93		KDH 16/07/1824	51.2	19.36		KCH 11/05/145	11.99	0.9
KSI 13/1/307	41.01		KDH 14/03/1351	10.68	10.53		KSI 13/10/430	7.845	14.27		KDH 16/07/1828	28.53	22.15		KCH 11/04/143	20.49	0.7
KSI 13/3/323	28.72		KDH 14/05/1400	27.01	2.8865		MGT 13/11/0003	22.95	16.46		KDH 16/07/1830	6.943	8.502		KCH 10/06/120	162.8	0.7
KSI 13/04/334	19.49		KDH 15/01/1569	4.623	19.52		KCH 13/1/192	67.36	5.352		KDH 16/07/1831	27.77	21.47		KCH 10/04/099	516.8	0.3
KSI 13/05/346	50.21		KDH 15/04/1619	22.27	3.511		KCH 11/05/145	11.99	21.94		KDH 16/07/1821	19.06	7.17		KCH 10/06/0122	68.98	0.7
KSI 13/06/360	6.806		KDH 15/04/1616	27.98	0.9272		KCH 11/04/143	20.49	5.014		KDH 16/07/1823	20.17	23.17		MDH 13/08/145	24.79	0.5
KSI 13/10/422	19.91		KDH 15/06/1659	16.48	37.63		KCH 10/06/120	162.8	55.01		KDH 16/07/1829	2.72	4.12		MDH 12/01/0067	10.71	1
KSI 13/10/430	7.845		KDH 16/07/1832	4.27	1.86		KCH 10/04/099	516.8	1.201		KOM 14/06/270	17.12	3.901		MDH 12/01/0063	11.96	0.5
MGT 13/11/0003	22.95		KDH 16/07/1830	6.943	4.705		MDH 13/08/145	24.79	21.12		KOM 14/09/317	15.86	23		MDH 12/01/0062	19.03	1.1
KCH 13/9/226	26.77		KDH 16/07/1829	2.72	0.5		MDH 12/01/0067	10.71	69.97		KOM 15/05/416	1.618	3.135		MDH 11/12/0052	4.172	0.8
KCH 13/1/192	67.36		KOM 14/04/222	19.3	14.7		MDH 12/01/0063	11.96	47.57		KOM 15/05/417	1.453	18.01		MDH 10/8/0014	1.392	4
KCH 11/05/145	11.99		KOM 15/03/383	4.533	0.529		MDH 12/01/0062	19.03	69.15		KOM 15/05/421 D42	40.43	2.623		KDH 14/05/1397	13.65	0.3
KCH 11/04/143	20.49		KSI 14/01/474	16.01	0.5161		MDH 11/12/0052	4.172	37.07		KOM 16/07/0609	18.1	17.695		KDH 14/05/1400	27.01	1.8
KCH 10/06/120	162.8		KSI 14/02/488	15.68	0.5884		MDH 10/10/0020	16.8	5.59		KOM 16/07/0610	7.665	8.869		KDH 14/05/1402	11.885	0.7
KCH 10/06/119	12.74		KSI 14/03/504	12.98	0.5726		MDH 10/8/0014	1.392	1.159		KOM 16/07/0616	30.54	5.8547		KDH 15/01/1569	4.623	14
KCH 10/05/113	8.578		KSI 14/04/534	1.275	0.2031		KDH 16/07/1824	51.2	3.63		KOM 16/07/0611	14.33	16.235		KDH 15/04/1619	22.27	1.1
KCH 10/05/108	45.07		KSI 14/03/506	12.82	0.4713		KDH 16/07/1832	4.27	2.67		KOM 16/07/0620	11.45	7.8553		KDH 15/04/1616	27.98	1.6
KCH 10/04/099	516.8		KSI 14/03/507	6.689	1.3858		KDH 16/07/1831	27.77	2.46		KOM 16/08/0627	6.6983	34.86		KDH 15/06/1657	9.957	1.1
KCH 10/06/0122	68.98		KSI 14/08/627	4.189	0.8711		KDH 16/07/1821	19.06	1.75		KSI 15/06/782	25.53	4.409		KDH 15/06/1658	20.53	0.8
KCH 10/05/0116	8.812		KSI 15/04/732	6.098	0.989		KDH 16/07/1823	20.17	3.17		KSI 15/08/809	7.7775	5.553		KDH 15/06/1659	16.48	0.5
MDH 13/08/145	24.79		KSI 15/06/786	14.55	1.417		KDH 16/07/1829	2.72	2.17		KSI 16/06/900	33.275	21.4825		KDH 16/07/1824	51.2	1.4
MDH 12/01/0067	10.71		KSI 15/08/809	7.7775	2.25266		KOM 14/03/169	15.04	1.67		KSI 16/07/906	37.96	10.73		KDH 16/07/1826	25.74	0.6
MDH 12/01/0063	11.96		KSI 15/04/730	5.134	0.8409		KOM 14/03/189	18.04	18.24		KSI 16/07/907	11.58	12.7775		KDH 16/07/1828	28.53	1.1
MDH 12/01/0062	19.03		KSI 15/04/743	1.746	0.4417		KOM 14/04/222	19.3	13.53		KSI 16/07/908	5.237	170.7		KDH 16/07/1832	4.27	13.1
MDH 11/12/0052	4.172		KSI 15/09/825	12.067	0.2253		KOM 14/06/270	17.12	2.256		KSI 16/07/912	15.06	15.6558		KDH 16/07/1830	6.943	1.6
MDH 10/10/0020	16.8		KSI 16/07/906	37.96	16.37		KOM 14/09/317	15.86	2.308		KSI 17/10/920	4.711	5.608		KDH 16/07/1831	27.77	0.8
MDH 10/8/0014	1.392		KSI 16/07/907	11.58	0.4887		KOM 15/03/383	4.533	2.909		KSI 16/08/916	14.8012	5.4975		KDH 16/07/1821	19.06	0.8
KDH 14/03/1351	10.68		KSI 16/07/908	5.237	6.874		KOM 15/05/416	1.618	3.332		MGT 17/11/133	3.351	10.93		KDH 16/07/1823	20.17	1.5
KDH 14/05/1379	28.27		KSI 17/10/920	4.711	0.491		KOM 15/05/417	1.453	1.37		MGT16/01/118	3.042	11.46		KDH 16/07/1829	2.72	0.2
KDH 14/05/1396	26.6763		MGT 17/11/133	3.351	12.32		KOM 15/05/421	40.43	1.564		MGT 15/10/105	19.6733	6.12933		KOM 14/03/169	15.04	1.9
KDH 14/05/1397	13.65		MGT 15/06/0090	34.28	1.394		KOM 16/07/0609	18.1	1.6878		MGT 15/10/104	3.351	2.073		KOM 14/03/189	18.04	1
KDH 14/05/1400	27.01		MGT 14/08/034	29.53	0.9671		KOM 16/07/0610	7.665	1.4078		MGT 15/06/0090	34.28	44.61		KOM 14/04/215	25.46	1.2
KDH 14/05/1402	11.885		MGT 14/03/0015	7.794	0.3393		KOM 16/07/0616	30.54	9.4607		MGT 14/03/0015	7.794	3.5969		KOM 14/04/222	19.3	3.6
KDH 15/01/1569	4.623		MGT 14/03/0012	8.306	0.7259		KOM 16/07/0611	14.33	2.3898		MGT 14/03/0012	8.306	4.002		KOM 14/06/270	17.12	0.8
KDH 15/04/1619	22.27		MGT 14/03/0009	62.4	1.98		KOM 16/07/0620	11.45	1.468		MGT 14/03/0009	62.4	3.661		KOM 14/09/317	15.86	1.4
KDH 15/04/1616	27.98		MGT 14/03/0007	6.403	2.922		KOM 16/08/0627	6.6983	10.33		MGT 14/07/0033	3.351	10.93		KOM 15/03/383	4.533	0.8
KDH 15/06/1657	9.957		MGT 14/07/0033	3.351	12.32		KSI 14/01/474	16.01	1.838		KCH 17/09/372	8.448	15.36		KOM 15/04/398	9.753	0.5
KDH 15/06/1658	20.53		KCH 17/09/372	8.448	7.648		KSI 14/02/488	15.68	2.113		KCH 17/09/374	4.918	29.82		KOM 15/05/416	1.618	3.3
KDH 15/06/1659	16.48		KCH 17/09/374	4.918	5.636		KSI 14/03/504	12.98	2.581		KCH 17/09/373	7.012	31.48		KOM 15/05/417	1.453	3.5
KDH 16/07/1824	51.2		KCH 17/09/373	7.012	4.389		KSI 14/03/506	12.82	2.57		KCH 16/08 369	3.2284	1.3826		KOM 15/05/421 D42	40.43	0.6
KDH 16/07/1826	25.74		KCH 16/08 369	3.2284	0.5234		KSI 14/03/507	6.689	2.24		KCH 16/07/365	31.1767	18.1133		KOM 16/07/0609	18.1	0.7
KDH 16/07/1828	28.53		KCH 16/05/361	5.831	0.3273		KSI 14/08/627	4.189	11.23		KCH 16/05/361	5.831	7.427		KOM 16/07/0610	7.665	0.6
KDH 16/07/1832	4.27		KCH 15/10/339	2.515	0.9552		KSI 15/04/732	6.098	4.266		KCH 15/10/339	2.515	3.012		KOM 16/07/0616	30.54	0.7
KDH 16/07/1830	6.943		KCH 15/09/334	2.434	1.0776		KSI 15/06/782	25.53	2.387		KCH 15/09/334	2.434	1.709		KOM 16/07/0611	14.33	1.1
KDH 16/07/1831	27.77		KCH 15/06/316	31.32	3.853		KSI 15/06/786	14.55	2.015		KCH 15/06/316	31.32	126.4		KOM 16/07/0620	11.45	0.3
KDH 16/07/1821	19.06		KCH 15/05/310	73.36	24.09		KSI 15/08/809	7.7775	43.265		KCH 15/05/310	73.36	7.533		KOM 16/08/0627	6.6983	1.1
KDH 16/07/1823	20.17		KCH 14/03/247	13.17	0.004613		KSI 15/04/730	5.134	9.73		KCH 14/03/247	13.17	6.251		KSI 14/03/504	12.98	1.3
KDH 16/07/1829	2.72		MDH 16/08/153	7.62	0.3184		KSI 15/04/743	1.746	3.369		KCH 14/10/281	8.574	5.22		KSI 14/04/534	1.275	1
KOM 14/03/169	15.04		601-006	15.99	43.0775		KSI 15/10/831	25.135	25.5975		601-006	15.99	25.8829		KSI 14/03/506	12.82	1.4
KOM 14/03/189	18.04		601-0018	9.4818	12.2008		KSI 15/09/825	12.067	29.07		601-0018	9.4818	29.385		KSI 14/03/507	6.689	1
KOM 14/04/215	25.46		601-0023	12.37	18.67		KSI 16/06/900	33.275	2.4315		601-0031	16.1425	44.545		KSI 14/08/627	4.189	8.1
KOM 14/04/222	19.3		601-0031	16.1425	2.7615		KSI 16/07/906	37.96	36.76		601-0140	25.1467	33.855		KSI 15/06/786	14.55	1.1
KOM 14/06/270	17.12		601-0140	25.1467	9.6733		KSI 16/07/907	11.58	52.2		601-0154	25.1575	6.09467		KSI 15/08/809	7.7775	1
KOM 14/09/317	15.86		601-0154	25.1575	37.085		KSI 16/07/908	5.237	52.29		601-0157	6.801	3.95025		KSI 15/04/730	5.134	7.2
KOM 15/03/383	4.533		601-0157	6.801	0.6257		KSI 16/07/912	15.06	40.19		601-0163	22.0475	4.2835		KSI 15/04/743	1.746	2.5
KOM 15/04/398	9.753		601-0163	22.0475	1.4333		KSI 17/10/920	4.711	23.58		601-0186	59.5767	6.6835		KSI 15/10/831	25.135	0.7
KOM 15/05/416	1.618		601-0186	59.5767	1.7154		KSI 16/08/916	14.8012	54.4567		601-226	57.225	15.4475		KSI 15/09/825	12.067	0.8
KOM 15/05/417	1.453		601-209	64.58	0.1956		MGT 17/11/133	3.351	60.1		601-239	15.6	6.18633		KSI 16/06/900	33.275	1.2
KOM 15/05/421 D42	40.43		601-226	57.225	1.8685		MGT16/01/118	3.042	68.97		601-257	112.2	7.02633		KSI 16/07/906	37.96	0.7
KOM 16/07/0609	18.1		601-239	15.6	1.51325		MGT 15/10/105	19.6733	85.76		601-0260	2462.18	27.06		KSI 16/07/908	5.237	3.1
KOM 16/07/0610	7.665		601-292	32.17	2.2075		MGT 15/10/104	3.351	1.886		601-262	112.005	22.06		KSI 16/07/912	15.06	0.6
KOM 16/07/0616	30.54		601-257	112.2	0.9854		MGT 15/06/0090	34.28	26.06		601-0132	17.134	124.3		KSI 17/10/920	4.711	0.8
KOM 16/07/0611	14.33		601-0260	2462.18	1.87625		MGT 14/08/034	29.53	13.8		601-0284	17.5675	8.376		MGT 17/11/133	3.351	0.3
KOM 16/07/0620	11.45		601-272	20.497	1.5088		MGT 14/03/0015	7.794	27.47		KDH 18/07/0010	22.75	15.425		MGT16/01/118	3.042	0.4
KOM 16/08/0627	6.6983		601-262	112.005	0.768		MGT 14/03/0012	8.306	48.63		KDH 19/12/0157	17.48	13.09		MGT 15/10/105	19.6733	0.3
KSI 14/01/474	16.01		KDH 18/07/0010	22.75	12.995		MGT 14/03/0009	62.4	22.37		KDH 19/12/0156	19.63	4.205		MGT 15/10/104	3.351	0.7
KSI 14/02/488	15.68		KDH 19/02/0077	17.01	3.634		MGT 14/03/0008	27.16	1.551		KDH 19/07/0120	7.447	2.015		MGT 15/06/0090	34.28	0.7
KSI 14/03/504	12.98		KDH 19/12/0157	17.48	1.373		MGT 14/03/0007	6.403	1.817		KDH 19/12/0155	20.81	1.675		MGT 14/08/034	29.53	0.2
KSI 14/04/534	1.275		KDH 19/12/0156	19.63	0.954		MGT 14/07/0033	3.351	60.1		KDH 20/01/0163	24.48	2.073		MGT 14/03/0015	7.794	0.7
KSI 14/03/506	12.82		KDH 19/07/0120	7.447	11.35		KCH 17/09/372	8.448	61.51		KDH 20/01/0166	76.8	8.359		MGT 14/03/0012	8.306	1.4
KSI 14/03/507	6.689		KDH 19/12/0155	20.81	2.931		KCH 17/09/374	4.918	48.68		KOM 18/07/0004	10.098	87.29		MGT 14/03/0009	62.4	1.5
KSI 14/08/627	4.189		KDH 20/01/0166	76.8	0.6084		KCH 17/09/373	7.012	53.58		KOM 18/07/0005	8.888	3.74		MGT 14/03/0008	27.16	1.6
KSI 15/04/732	6.098		KOM 18/07/0004	10.098	6.32		KCH 16/08 369	3.2284	8.028		KOM 19/01/0053	19.14	10.68		MGT 14/03/0007	6.403	1.2
KSI 15/06/782	25.53		KOM 18/07/0005	8.888	3.183		KCH 16/07/365	31.1767	2.1643		KOM 19/12/155	20.81	4.99		MGT 14/07/0033	3.351	0.3
KSI 15/06/786	14.55		KOM 19/01/0053	19.14	0.5071		KCH 16/05/361	5.831	26.35		KOM 19/12/151	16.86	3.355		KCH 17/09/372	8.448	2.7
KSI 15/08/809	7.7775		KOM 19/12/155	20.81	2.931		KCH 15/10/339	2.515	5.744		KOM 19/12/0150	9.09	4.221		KCH 17/09/374	4.918	1.6
KSI 15/04/730	5.134		KOM 19/12/151	16.86	2.818		KCH 15/06/316	31.32	199.1		KOM 19/12/0149	28.27	1.949		KCH 17/09/373	7.012	2.4
KSI 15/04/743	1.746		KOM 19/12/0150	9.09	1.283		KCH 15/05/310	73.36	2.74		KOM 19/11/0147	10.49	6.415		KCH 16/08 369	3.2284	0.4
KSI 15/10/831	25.135		KOM 19/12/0149	28.27	7.271		KCH 14/03/247	13.17	1.641		KOM 20/01/0165	11.11	2.041		KCH 16/07/365	31.1767	0.5
KSI 15/09/825	12.067		KOM 19/11/0147	10.49	4.608		KCH 14/10/281	8.574	60.78		KOM 20/01/0168	15.74	1.773		KCH 16/05/361	5.831	0.7
KSI 16/06/900	33.275		KOM 20/01/0165	11.11	2.025		KCH 14/10/283	5.952	52.85		KOM 20/01/0172	18.4	61.06		KCH 15/10/339	2.515	0.7
KSI 16/07/906	37.96		KOM 20/01/0168	15.74	5.908		MDH 16/08/153	7.62	21.12		KOM 20/01/0174	62.04	10.77		KCH 15/09/334	2.434	0.7
KSI 16/07/907	11.58		KOM 20/01/0172	18.4	6.181		601-0023	12.37	30.2475		KSI 18/09/0004	8.3515	13.45		KCH 15/06/316	31.32	1.2
KSI 16/07/908	5.237		KOM 20/01/0174	62.04	0.6295		601-0140	25.1467	45.915		KSI 18/09/0006	6.8553	4.6591		KCH 15/05/310	73.36	0.7
KSI 16/07/912	15.06		KOM 18/11/0045	7.707	3.737		601-0154	25.1575	3.68025		KSI 19/06/0027	3.544	6.699		KCH 14/03/247	13.17	1.1
KSI 17/10/920	4.711		KSI 18/09/0004	8.3515	0.84285		601-0157	6.801	60.58		MGT 19/09/0057	29.74	4.1		KCH 14/10/281	8.574	1.5
KSI 16/08/916	14.8012		KSI 18/09/0006	6.8553	4.636		601-0163	22.0475	55.8225		MGT 19/09/0054	32.64	5.701		KCH 14/10/283	5.952	1
MGT 17/11/133	3.351		KSI 19/06/0027	3.544	0.7246		601-0189	27.465	8.728		MGT 18/08/0004	1.6414	2.8863		MDH 16/05/150	1.672	0.3
MGT16/01/118	3.042		KSI 19/06/0032	28.1	11.19		601-209	64.58	4.045		MGT 18/09/0013	3.48425	4.63		MDH 16/08/153	7.62	0.3
MGT 15/10/105	19.6733		MGT 19/09/0057	29.74	3.618		601-226	57.225	9.588		KCH 19/04/0010	3.144	8.097		601-006	15.99	11.2
MGT 15/10/104	3.351		MGT 19/09/0054	32.64	2.324		601-239	15.6	87.605		KCH19/06/0013	14.63	14.44		601-0018	9.4818	2.4
MGT 15/06/0090	34.28		MGT 18/08/0004	1.6414	0.4606		601-257	112.2	42.24		KCH 18/09/0003	4.704	5.3225		601-0023	12.37	24.2
MGT 14/08/034	29.53		MGT 18/09/0013	3.48425	0.5169		601-0260	2462.18	33.65		KCH 18/07/0001	15.8	6.1585		601-0031	16.1425	42.2
MGT 14/03/0015	7.794		MGT 19/11/0063	13.61	0.8921		601-272	20.497	5.9353		MDH 18/08/003	3.8111	4.3169		601-0140	25.1467	1.7
MGT 14/03/0012	8.306		KCH 19/04/0010	3.144	0.2727		601-262	112.005	8.04233		MDH 18/08/004	0.851	9.7125		601-0154	25.1575	1.7
MGT 14/03/0009	62.4		KCH19/06/0013	14.63	4.79		601-0132	17.134	0.2751		MDH 18/09/0008	3.245	4.6323		601-0157	6.801	0.4
MGT 14/03/0008	27.16		KCH 18/09/0003	4.704	11.405		601-0284	17.5675	75.3725		MDH 19/01/0031	26.18	3.735		601-0163	22.0475	1.6
MGT 14/03/0007	6.403		KCH 18/07/0001	15.8	2.075		KDH 18/07/0001	1.193	34.16		MDH 19/12/0045	30.17	3.902		601-0186	59.5767	1.6
MGT 14/07/0033	3.351		MDH 18/08/003	3.8111	0.338		KDH 18/07/0010	22.75	57.09		KOM 21/04/0219	22.66	4.07		601-0189	27.465	1.8
KCH 17/09/372	8.448		MDH 18/08/004	0.851	0.4512		KDH 19/02/0077	17.01	51.9		KDH 21/02/0198	34.55	5.493		601-209	64.58	11.3
KCH 17/09/374	4.918		MDH 18/09/0008	3.245	0.3374		KDH 19/12/0157	17.48	1.804		KOM 21/02/0228	62.62	2.145		601-226	57.225	1.9
KCH 17/09/373	7.012		MDH 19/01/0031	26.18	0.5188		KDH 19/12/0156	19.63	62.69		KDH 21/02/0166	76.8	8.359		601-239	15.6	0.7
KCH 16/08 369	3.2284		MDH 19/01/0029	9.674	33.76		KDH 19/12/0155	20.81	1.674		KSI 19/12/0048	35.32	57.72		601-292	32.17	1.6
KCH 16/07/365	31.1767		MDH 19/12/0045	30.17	2.996		KDH 20/01/0163	24.48	50.74		KOM 20/02/0179	15.7	8.017		601-257	112.2	0.5
KCH 16/05/361	5.831		KOM 21/04/0219	22.66	3.297		KDH 20/01/0166	76.8	55.88		KOM 20/02/0178	8.32	1.984		601-0260	2462.18	5.7
KCH 15/10/339	2.515		KDH 21/02/0197	18.37	1.674		KOM 18/07/0004	10.098	42.975		KDH 21/02/0173	36.8	4.766		601-272	20.497	55.2
KCH 15/09/334	2.434		KOM 20/03/0184	30.8	2.236		KOM 18/07/0005	8.888	16.37		KDH 21/02/0167	23.3	5.245		601-262	112.005	1
KCH 15/06/316	31.32		KDH 21/02/0198	34.55	1.797		KOM 19/01/0053	19.14	2.07		KDH 21/02/0170	52.3	2.998		601-0132	17.134	1.8
KCH 15/05/310	73.36		KOM 21/02/0228	62.62	3.51		KOM 19/12/155	20.81	52.1		MGT 21/03/0108	7.8	16.8		601-0284	17.5675	2.2
KCH 14/03/247	13.17		KDH 21/02/0166	76.8	0.6084		KOM 19/12/151	16.86	2331		MGT 21/08/0109	0.4	8.7		KDH 18/07/0010	22.75	1.1
KCH 14/10/281	8.574		KSI 19/12/0048	35.32	0.4354		KOM 19/12/0149	28.27	37.3		KDH 21/04/0218	3	21.5		KDH 19/12/0157	17.48	1.8
KCH 14/10/283	5.952		KOM 19/12/0166	35.54	1.895		KOM 20/01/0165	11.11	2.203		KOM 21/02/0237	1	13.86		KDH 19/12/0156	19.63	1.3
MDH 16/05/150	1.672		KOM 20/02/0179	15.7	34.42		KOM 20/01/0172	18.4	221.8		KSI 21/04/0063	3	30.8		KDH 19/12/0155	20.81	2
MDH 16/08/153	7.62		KOM 20/02/0178	8.32	18.7		KOM 20/01/0174	62.04	46.18		KOM 21/03/0254	2.1	14.8		KDH 20/01/0163	24.48	1.3
601-006	15.99		KDH 21/02/0173	36.8	0.668		KSI 18/09/0006	6.8553	14.0771						KDH 20/01/0166	76.8	0.4
601-0018	9.4818		KDH 21/02/0167	23.3	2.584		KSI 19/06/0027	3.544	49.47						KOM 18/07/0004	10.098	0.9
601-0023	12.37		KDH 21/02/0170	52.3	1.504		KSI 19/06/0032	28.1	1.21						KOM 18/07/0005	8.888	1.4
601-0031	16.1425		KDH 20/01/0159	28.8	1.261		MGT 19/09/0057	29.74	0.9338						KOM 19/12/155	20.81	1.7
601-0140	25.1467		MGT 21/03/0108	7.8	1.1		MGT 19/09/0054	32.64	49.41						KOM 19/12/151	16.86	3.7
601-0154	25.1575		KDH 21/04/0218	3	1.9		MGT 18/08/0004	1.6414	2.6807						KOM 19/12/0150	9.09	2.3
601-0157	6.801		KOM 21/02/0237	1	1.1		KCH 19/04/0010	3.144	23.56						KOM 19/12/0149	28.27	1.5
601-0163	22.0475		KSI 21/04/0063	3	0.2		KCH19/06/0013	14.63	21.59						KOM 19/11/0147	10.49	3.7
601-0186	59.5767		KOM 21/03/0254	2.1	3.6		KCH 18/09/0003	4.704	3.207						KOM 20/01/0165	11.11	1.5
601-0189	27.465						KCH 18/07/0001	15.8	21.965						KOM 20/01/0168	15.74	1.2
601-209	64.58						MDH 18/08/003	3.8111	26.27						KOM 20/01/0172	18.4	1.2
601-226	57.225						MDH 18/08/004	0.851	2.35225						KOM 20/01/0174	62.04	0.3
601-239	15.6						MDH 18/09/0008	3.245	30.5475						KSI 18/09/0004	8.3515	0.9
601-292	32.17						MDH 19/01/0031	26.18	43.99						KSI 18/09/0006	6.8553	1.3
601-257	112.2						MDH 19/01/0029	9.674	58.633						MGT 19/09/0057	29.74	5.1
601-0260	2462.18						MDH 19/12/0045	30.17	67.31						MGT 19/09/0054	32.64	2.5
601-272	20.497						KOM 21/04/0219	22.66	67.34						MGT 18/08/0004	1.6414	1.3
601-262	112.005						KDH 21/02/0197	18.37	53.72						MGT 19/11/0063	13.61	1.6
601-0132	17.134						KOM 20/03/0184	30.8	79.2						KCH 18/09/0003	4.704	1.2
601-0284	17.5675						KDH 21/02/0198	34.55	2.938						KCH 18/07/0001	15.8	2.7
KDH 18/07/0001	1.193						KOM 21/02/0228	62.62	46.2						MDH 18/08/003	3.8111	0.7
KDH 18/07/0010	22.75						KDH 21/02/0166	76.8	55.88						MDH 18/08/004	0.851	1
KDH 19/02/0077	17.01						KSI 19/12/0048	35.32	20.47						MDH 18/09/0008	3.245	0.9
KDH 19/12/0157	17.48						KOM 19/12/0166	35.54	31.92						MDH 19/01/0031	26.18	2.1
KDH 19/12/0156	19.63						KOM 20/02/0178	8.32	77.85						MDH 19/12/0045	30.17	2.5
KDH 19/07/0120	7.447						KDH 21/02/0173	36.8	15.24						KOM 21/04/0219	22.66	1.3
KDH 19/12/0155	20.81						KDH 21/02/0167	23.3	17.59						KDH 21/02/0197	18.37	19.4
KDH 20/01/0163	24.48						KDH 21/02/0170	52.3	271.1						KDH 21/02/0198	34.55	1.9
KDH 20/01/0166	76.8						KDH 20/01/0159	28.8	36.91						KOM 21/02/0228	62.62	1.7
KOM 18/07/0004	10.098						MGT 21/03/0108	7.8	28						KDH 21/02/0166	76.8	0.12
KOM 18/07/0005	8.888						MGT 21/08/0109	0.4	5.9						KSI 19/12/0048	35.32	0.3
KOM 19/01/0053	19.14						KDH 21/04/0218	3	117.8						KOM 19/12/0166	35.54	1.5
KOM 19/12/155	20.81						KOM 21/02/0237	1	26.4						KOM 20/02/0179	15.7	0.9
KOM 19/12/151	16.86														KOM 20/02/0178	8.32	0.6
KOM 19/12/0150	9.09														KDH 21/02/0173	36.8	0.4
KOM 19/12/0149	28.27														KDH 21/02/0167	23.3	0.8
KOM 19/11/0147	10.49														KDH 21/02/0170	52.3	0.6
KOM 20/01/0165	11.11														KDH 20/01/0159	28.8	0.7
KOM 20/01/0168	15.74														MGT 21/03/0108	7.8	2.9
KOM 20/01/0172	18.4														MGT 21/08/0109	0.4	2.7
KOM 20/01/0174	62.04														KDH 21/04/0218	3	8.9
KOM 18/11/0045	7.707														KOM 21/02/0237	1	6.8
KSI 18/09/0004	8.3515														KSI 21/04/0063	3	1
KSI 18/09/0006	6.8553														KOM 21/03/0254	2.1	1.8
KSI 19/06/0027	3.544
KSI 19/06/0032	28.1
MGT 19/09/0057	29.74
MGT 19/09/0054	32.64
MGT 18/08/0004	1.6414
MGT 18/09/0013	3.48425
MGT 19/11/0063	13.61
KCH 19/04/0010	3.144
KCH19/06/0013	14.63
KCH 18/09/0003	4.704
KCH 18/07/0001	15.8
MDH 18/08/003	3.8111
MDH 18/08/004	0.851
MDH 18/09/0008	3.245
MDH 19/01/0031	26.18
MDH 19/01/0029	9.674
MDH 19/12/0045	30.17
KOM 21/04/0219	22.66
KDH 21/02/0197	18.37
KOM 20/03/0184	30.8
KDH 21/02/0198	34.55
KOM 21/02/0228	62.62
KDH 21/02/0166	76.8
KSI 19/12/0048	35.32
KOM 19/12/0166	35.54
KOM 20/02/0179	15.7
KOM 20/02/0178	8.32
KDH 21/02/0173	36.8
KDH 21/02/0167	23.3
KDH 21/02/0170	52.3
KDH 20/01/0159	28.8
MGT 21/03/0108	7.8
MGT 21/08/0109	0.4
KDH 21/04/0218	3
KOM 21/02/0237	1
KSI 21/04/0063	3
MGT 21/05/115	6.2
KSI 21/04/0062	10.16
KOM 21/03/0202	3
KOM 21/03/267	2.3
KOM 21/05/0265	2.7
KOM 21/05/0262	79.4
KDH 21/05/0230	127.4
MGT 21/05/0116	4.6
KOM 21/05/0271	2.1
KOM 21/03/0254	2.1
KDH 21/05/0220	2.5
KOM 21/05/0272	3.7
KDH 21/05/0225	7.1
KOM 21/05/0280	1.3
KOM 21/05/0278	2.7
KOM 21/03/0256	2.6
KSI 21/04/0059	207.7
KOM 21/05/0277	35.33
KOM 21/08/0353	41.45
KOM 21/08/0340	38.24
KOM 21/08/0344	24.94
KOM 21/03/0292	13.72
KDH 21/08/0250	61.68
KDH 21/08/0254	37.85
KOM 21/08/0327	28.31
MGT 21/08/0119	89.59
MGT 21/08/0122	87.2

[truncated: 16 more sheets: DRUGS IC50 PER TIMEPOINT, Clean PPQ data per site, Clean data with all drugs, PSA raw data, PSA clean data, Copy number variation raw data, Clean copy number data, CNV DATA PER TIMEPOINT, PPQ IC50 & SNP & CNV raw data , Clean PPQ 1C50 Data & SNPS, PPQ 1C50 & PFMDR1, PPQ IC50 & PFCRT, PPPQ IC50 & PFDHPS data, PPQ IC50S & PFDHFR, CNV Re-run, Controls data]
